# Supplementary material for: Starch branching enzymes as putative determinants of postharvest quality in horticultural crops
Source: BMC Plant Biol. 2021 Oct 21;21:479. doi: 10.1186/s12870-021-03253-6 (PMC8529802; doi:10.1186/s12870-021-03253-6)
Supplement: Supplementary file 2 — Additional file 2: Table S1. SBE expression, starch and sugar content, relative levels of amylopectin (AP) and amylose (AM) in various species. Table S2. STRING analyses of potential SBE-protein interactions. Table S3. Starch content and respiration data in various ripening produce. [file 12870_2021_3253_MOESM2_ESM.xlsx]

## Sheet: Table S1
Table S1. SBE expression, starch and sugar content, amylopectin (AP) and amylose (AM) data in various species.
Tomato
SBE Expression Level (fruit early to late development)				Source: BAR (bar.utoronto.ca)
SBE1 Solyc04g082400	47.64	73.79	34.22	29.68	32.48	15.19	12.24
SBE2 Solyc09g009190	19.3	26.8	28.7	39.43	47.64	54.85	84.32
SBE3 Solyc07g064830	5.86	4.11	4.67	4.19	2.84	2.5	1.47
Ratio of AP/AM (fruit early to late development)				Source: Yu et al., 1967
Cultivar 1	2.81	2.26	1.59	1.49	1.5	6.78	10.33	11.86	34
Cultivar 2	2.31	2.43	1.64	1.86	5.5	15	17.5	33	17.5
Average	2.56	2.345	1.615	1.675	3.5	10.89	13.915	22.43	25.75
Starch Content (mg/100g fresh weigh)				Source: Yu et al., 1967
Cultivar 1	480	652	1110	1220	610	140	136	180	70
Cultivar 2	464	700	600	400	130	96	74	68	74
Average	472	676	855	810	370	118	105	124	72
TSS (Total Soulable Soilds)				Source: Yu et al., 1967
Cultivar 1	0.55	0.57	0.59	0.62	0.65	0.76	0.78	0.83	0.8
Cultivar 2	0.48	0.5	0.52	0.55	0.59	0.62	0.68	0.73	0.7
Average	0.52	0.54	0.56	0.59	0.62	0.69	0.73	0.78	0.75
Apple
SBE Expression Level (fruit early to late development)				Source: http://bioinformatics.cau.edu.cn/AppleMDO
SBE2.1 MD12G1020600	3.812	3.255	2.415	4.17	4.5	4.657	5.098	5.319	4.359	6.484	7.385	8.401	8.938	7.55	3.371	3.827	3.892	12.826	13.716	14.151	10.566
SBE2.2 MD14G1017700	20.6	34.1	35.9	38.8	40.8	38.9	40.4	39.2	37.6	38.5	36.388	41.805	55.409	30.8	20	34	71.7	80	83.9	106.7	97.5
SBE3 MD08G1002300	14.619	14.833	21.2	30.5	32.2	45.9	12	38	48	87.8	90
AP/AM (fruit early to late development)				Source: Magein et al., 1998
Dataset 1	14.3846	11.5	4.88235	3	1.94118	2.0303	1.85714	1.7027	1.5641	1.77778	1.32558	2.0303	2.57143	8.09091	32.3333
Dataset 2	11.5	13.2857	5.25	3.54546	3.16667	2.57143	2.0303	2.07692	1.85714	1.77778	1.32558	1.94118	5.25	13.2857	24
Dataset 3	11.1212	6.40741	4.12821	3.54546	2.125	1.94118	1.92398	1.91545	1.7027	1.68456	1.5641	1.77778	2.22581	6.14286	15.6667
Average	12.3353	10.3977	4.75352	3.36364	2.41095	2.18097	1.93714	1.89836	1.70798	1.74671	1.40509	1.91642	3.34908	9.17316	24
Starch Content (mg/100g fresh weigh)				Magein et al., 1998
Dataset 1	5	19	42	115	140	124	123	97	90	75	62	40	20	8	1
Dataset 2	2	12	40	75	85	110	130	118	118	103	73	70	30	8	2
Dataset 3	3	23	57	87	120	120.5	127	110	110	110	95	80	62	23	8
Average	3.33333	18	46.3333	92.3333	115	118.167	126.667	108.333	106	96	76.6667	63.3333	37.3333	13	3.66667
TSS (g/kg fresh weight)				Source: Mohammed et al., 2016
Total sugars	19	23	57	70	90	117	118	120	121	170
Banana
SBE Expression Level (fruit early to late development)				Source: Miao et al., 2020
SBE1	1.1	1.4	1.2	3.5	0.5
SBE2.1	1.5	1.5	4	6	3
SBE2.2	1	1	25	45	12
SBE2.3	1.2	1.5	3	1.6	0.4
SBE2.4	1	1	0.8	1.3	1.1
SBE3	1	1.1	0.4	0.3	0.5
AP/AM (fruit early to late development)				Source: Miao et al., 2014
AM%	2	14	16	17	19	23	20	19	18	17.5	12	4
AP%	98	86	84	83	81	77	80	81	82	82.5	88	96
AP/AM	49	6.14286	5.25	4.88235	4.26316	3.34783	4	4.26316	4.55556	4.71429	7.33333	24
Starch and Sugar (mg/g, fresh weight)				Source: Xiao et al., 2017
TSS (Total sugars)	2	28	30	36	40	70	41	31	30	18	8	1
Starch	3	3.5	3	3.9	4	4.1	5.8	6.8	8.4
Cassava
AP/AM (root early to late development)				Source: Teerawanichpan et al., 2008
AM%-Cultivar1	26.1	25.3	25.6	25.6
AP%-Cultivar1	73.9	74.7	74.4	74.4
AP/AM-Cultivar1	2.83142	2.95257	2.90625	2.90625
AM%-Cultivar2	23.2	25.8	26.8	27
AP%-Cultivar2	76.8	74.2	73.2	73
AP/AM-Cultivar2	3.31034	2.87597	2.73134	2.7037
AP/AM-average	3.07088	2.91427	2.8188	2.80498
Starch Content (starch in dry matter %)				Source: Li et al., 2016
Cultivar1	5	52	70	69
Cultivar2	5	38	68	67
Average	5	45	69	68
SBE Expression Level (root diurnal 0-24h)				Source: Zhou et al., 2019
SBE1 MK086025	0.5	2	1.5	0
SBE2 MK086026	1.2	1.1	1	3.7
Sucrose				Source: Baguma et al., 2003
(root 9am-3pm, mg/g fresh weight)	18	10	9	13	22	10	13
Potato
SBE Expression Level (tuber early to late development)				Source: Ferreira et al., 2010
SBE1 LOC102596498	0.1	0.8	1.1	0.9
SBE2 LOC102590711	0.9	1	1.1	1.2
AP/AM (tuber early to late development)				Source: Lewis et al., 2010
AM%-Cultivar1	31.7881	32.0261	31.3726	31.5789	31.7881	32	32.2148	32	32.2148
AP%-Cultivar1	68.2119	67.9739	68.6274	68.421	68.2119	68	67.7852	68	67.7852
AP/AM-Cultivar1	2.14583	2.12245	2.1875	2.16667	2.14583	2.125	2.10417	2.125	2.10417
AM%-Cultivar2	32.4324	31.8182	31.8182	31.0559	31.0559	32.2581	31.5457	31.25	31.5457
AP%-Cultivar2	67.5676	68.1818	68.1818	68.9441	68.9441	67.7419	68.4543	68.75	68.4543
AP/AM-Cultivar2	2.08333	2.14286	2.14286	2.22	2.22	2.1	2.17	2.2	2.17
AP/AM-average	2.11458	2.13265	2.16518	2.19333	2.18292	2.1125	2.13708	2.1625	2.13708
Starch Content (mg/g fresh weight)
Cultivar1	151	153	153	152	151	150	149	150	149
Cultivar2	148	155	155	170	171	160	168	170	168
average	149.5	154	154	161	161	155	158.5	160	158.5
SBE expressions data under cold storage were adapted from Tai et al., 2020
	Cultivar1	Cultivar2	cv3	cv4	cv5	cv6	cv7	cv8	Average
SBE1 (Before Cold)	253.522	285.983	55.2731	160.476	29.6192	96.1999	59.0644	79.3708	127.439
SBE1 (After Cold)	441.349	517.982	215.478	261.284	489.294	276.547	376.778	396.706	371.927
SBE2 (Before Cold)	35.5808	52.9039	27.5524	50.1679	14.9546	33.8959	26.399	22.4702	32.9906
SBE2 (After Cold)	40.3584	65.0906	85.3222	78.0388	71.1834	71.6272	79.5459	58.6266	68.7241
SBE3 (Before Cold)	5.87947	5.10244	2.53487	6.62345	2.29846	2.80164	1.37918	1.51148	3.51637
SBE3 (After Cold)	7.02342	6.81041	6.8777	8.98908	4.95252	4.87375	5.04377	7.18664	6.46966
Starch content and sugar (mmol hexose equivalents, g/FW) under cold and normal storage
	25℃	4℃		Source: Malone et al., 2006
Starch	1172	1026.7
Sucrose	4.7	22.8
Glucose	1.4	10.1
Fructose	0.9	8.7
Spinach
Starch and sugar (leaf, diurnal, mmol glucose/kg)				Source: Gent, 2016
	8am	12pm	4pm	8pm	12am	4am
Starch	25	38	59	78	97	39
Sugar	5	8	16	12	9	7
Starch and sugar postharvest (leaf)
	Day 0	Day 2	Day 4
Starch (g/kg)	0.4	0.2	0.08
Sucrose (mg/g)	45	37	29
Glucose (mg/g)	17	11	9
Fructose (mg/g)	2	4	7
Respiration rate in packaged bugs (CO2, kPa)				Source: Kou et al., 2014
	Day 0	Day 2	Day 4
16℃	0.4	1.7	1.4
12℃	0.4	1.2	1
SBE Expression Level (20-day leaf)				Source: Collins et al., 2019
SBE1 Spo04764	11.431
SBE2 Spo06399	38.7477
SBE3 Spo09493	12.2037
Arabidopsis
SBE Expression Level (leaf, 1-12h dark, 12-24h light, mg/g FW)
	0h	4h	8h	12h	16h	20h	24h
SBE2.1 AT2G36390	110	85	80	75	125	120	115
SBE2.2 AT5G03650	140	70	68	65	100	105	125
SBE3 AT3G20440	140	97	80	50	45	160	200
AP/AM (end of day, ED, and end of night, EN)
	EN	ED
AM%	18.5	27.7
AP%	81.5	72.3
AP/AM	4.40541	2.61011

## Sheet: Table S2
Table S2. STRING analyses of potential SBE-protein interactions
Potato
StSBE1	Protein-protein network figure can be found in supplementary material as S5a
102578187	Alpha-1,4 glucan phosphorylase; Phosphorylase is an important allosteric enzyme in carbohydrate metabolism. Enzymes from different sources differ in their regulatory mechanisms and in their natural substrates. However, all known phosphorylases share catalytic and structural properties	0.967
STP-1	Alpha-1,4 glucan phosphorylase L-2 isozyme, chloroplastic/amyloplastic; Phosphorylase is an important allosteric enzyme in carbohydrate metabolism. Enzymes from different sources differ in their regulatory mechanisms and in their natural substrates. However, all known phosphorylases share catalytic and structural properties	0.91
PGSC0003DMT400008970	Alpha-1,4 glucan phosphorylase; Phosphorylase is an important allosteric enzyme in carbohydrate metabolism. Enzymes from different sources differ in their regulatory mechanisms and in their natural substrates. However, all known phosphorylases share catalytic and structural properties	0.907
glgP	Alpha-1,4 glucan phosphorylase L-1 isozyme, chloroplastic/amyloplastic; Phosphorylase is an important allosteric enzyme in carbohydrate metabolism. Enzymes from different sources differ in their regulatory mechanisms and in their natural substrates. However, all known phosphorylases share catalytic and structural properties	0.907
PGSC0003DMT400047731	Soluble starch synthase 1, chloroplastic/amyloplastic; Plays a minor role in starch synthesis in storage organs (tubers), but may contribute to the deposition of transient starch in chloroplasts of leaves; Belongs to the glycosyltransferase 1 family. Bacterial/plant glycogen synthase subfamily	0.899
PGSC0003DMT400006337	Alpha-1,4 glucan phosphorylase; Phosphorylase is an important allosteric enzyme in carbohydrate metabolism. Enzymes from different sources differ in their regulatory mechanisms and in their natural substrates. However, all known phosphorylases share catalytic and structural properties	0.888
DPEP	4-alpha-glucanotransferase, chloroplastic/amyloplastic; May act during starch breakdown to convert small oligosaccharides into larger molecules upon which starch phosphorylase can act, or may change the structure of starch molecules and grain architecture by modifying chain length, or may generate from starch and glucose oligosaccharides which can serve either as primers for new starch phosphoenz…	0.857
102580946	Uncharacterized protein; Mannose-1-phosphate guanyltransferase	0.851
102577931	Uncharacterized protein; Isoamylase isoform 2	0.849
PGSC0003DMT400035218	Uncharacterized protein; Starch synthase VI	0.846
StSBE2	No Inforamtion
StSBE3	Protein-protein network figure can be found in supplementary material as S5b
102578187	Alpha-1,4 glucan phosphorylase; Phosphorylase is an important allosteric enzyme in carbohydrate metabolism. Enzymes from different sources differ in their regulatory mechanisms and in their natural substrates. However, all known phosphorylases share catalytic and structural properties	0.996
102577931	Uncharacterized protein; Isoamylase isoform 2	0.992
DPEP	4-alpha-glucanotransferase, chloroplastic/amyloplastic; May act during starch breakdown to convert small oligosaccharides into larger molecules upon which starch phosphorylase can act, or may change the structure of starch molecules and grain architecture by modifying chain length, or may generate from starch and glucose oligosaccharides which can serve either as primers for new starch phosphoenz…	0.988
WAXY	Granule-bound starch synthase 1, chloroplastic/amyloplastic	0.987
SS2	Granule-bound starch synthase 2, chloroplastic/amyloplastic; Accounts for only 10 to 15% of the total soluble starch synthase activity in tubers; Belongs to the glycosyltransferase 1 family. Bacterial/plant glycogen synthase subfamily	0.983
glgP	Alpha-1,4 glucan phosphorylase L-1 isozyme, chloroplastic/amyloplastic; Phosphorylase is an important allosteric enzyme in carbohydrate metabolism. Enzymes from different sources differ in their regulatory mechanisms and in their natural substrates. However, all known phosphorylases share catalytic and structural properties	0.982
PGSC0003DMT400053345	Uncharacterized protein; Isoamylase isoform 1	0.982
PGSC0003DMT400018766	Uncharacterized protein; Isoamylase isoform 3	0.98
STP-1	Alpha-1,4 glucan phosphorylase L-2 isozyme, chloroplastic/amyloplastic; Phosphorylase is an important allosteric enzyme in carbohydrate metabolism. Enzymes from different sources differ in their regulatory mechanisms and in their natural substrates. However, all known phosphorylases share catalytic and structural properties	0.979
PGSC0003DMT400047731	Soluble starch synthase 1, chloroplastic/amyloplastic; Plays a minor role in starch synthesis in storage organs (tubers), but may contribute to the deposition of transient starch in chloroplasts of leaves; Belongs to the glycosyltransferase 1 family. Bacterial/plant glycogen synthase subfamily	0.974
Apple
MaSBE2.1	Protein-protein network figure can be found in supplementary material as S5c
4-alpha-glucanotransferase	The sequence of the model RefSeq protein was modified relative to its source genomic sequence to represent the inferred CDS: inserted 1 base in 1 codon	0.964
XP_008374139.1	Granule-bound starch synthase 1, chloroplastic/amyloplastic-like	0.956
XP_008376222.1	Granule-bound starch synthase 1, chloroplastic/amyloplastic-like	0.956
XP_008344777.1	Alpha-glucan phosphorylase, H isozyme-like	0.952
XP_008363422.1	Alpha-glucan phosphorylase, H isozyme-like	0.952
XP_008383688.1	Phosphorylase is an important allosteric enzyme in carbohydrate metabolism. Enzymes from different sources differ in their regulatory mechanisms and in their natural substrates. However, all known phosphorylases share catalytic and structural properties.	0.952
XP_008384866.1	Phosphorylase is an important allosteric enzyme in carbohydrate metabolism. Enzymes from different sources differ in their regulatory mechanisms and in their natural substrates. However, all known phosphorylases share catalytic and structural properties.	0.952
XP_008361877.1	The sequence of the model RefSeq protein was modified relative to its source genomic sequence to represent the inferred CDS: deleted 1 base in 1 codon	0.948
XP_008365513.1	Alpha-1,4 glucan phosphorylase L isozyme, chloroplastic/amyloplastic-like	0.948
XP_008368303.1	Alpha-1,4 glucan phosphorylase L-2 isozyme, chloroplastic/amyloplastic-like	0.948
MaSBE2.2	Protein-protein network figure can be found in supplementary material as S5d
4-alpha-glucanotransferase	The sequence of the model RefSeq protein was modified relative to its source genomic sequence to represent the inferred CDS: inserted 1 base in 1 codon	0.995
XP_008374139.1	Granule-bound starch synthase 1, chloroplastic/amyloplastic-like	0.99
XP_008376222.1	Granule-bound starch synthase 1, chloroplastic/amyloplastic-like	0.99
XP_008392649.1	Belongs to the glycosyltransferase 1 family. Bacterial/plant glycogen synthase subfamily.	0.99
XP_008368864.1	Isoamylase 2, chloroplastic-like	0.985
XP_008368303.1	Alpha-1,4 glucan phosphorylase L-2 isozyme, chloroplastic/amyloplastic-like	0.984
XP_008368469.1	Alpha-1,4 glucan phosphorylase L isozyme, chloroplastic/amyloplastic-like	0.984
XP_008379404.1	Alpha-1,4 glucan phosphorylase L isozyme, chloroplastic/amyloplastic isoform X1	0.981
XP_008383688.1	Phosphorylase is an important allosteric enzyme in carbohydrate metabolism. Enzymes from different sources differ in their regulatory mechanisms and in their natural substrates. However, all known phosphorylases share catalytic and structural properties.	0.981
XP_008384866.1	Phosphorylase is an important allosteric enzyme in carbohydrate metabolism. Enzymes from different sources differ in their regulatory mechanisms and in their natural substrates. However, all known phosphorylases share catalytic and structural properties.	0.981
SBE3	Protein-protein network figure can be found in supplementary material as S5e
4-alpha-glucanotransferase	The sequence of the model RefSeq protein was modified relative to its source genomic sequence to represent the inferred CDS: inserted 1 base in 1 codon	0.995
XP_008368469.1	Alpha-1,4 glucan phosphorylase L isozyme, chloroplastic/amyloplastic-like	0.984
XP_008368303.1	Alpha-1,4 glucan phosphorylase L-2 isozyme, chloroplastic/amyloplastic-like	0.983
XP_008368864.1	Isoamylase 2, chloroplastic-like	0.982
XP_008374139.1	Granule-bound starch synthase 1, chloroplastic/amyloplastic-like	0.982
XP_008383688.1	Phosphorylase is an important allosteric enzyme in carbohydrate metabolism. Enzymes from different sources differ in their regulatory mechanisms and in their natural substrates. However, all known phosphorylases share catalytic and structural properties.	0.981
XP_008376222.1	Granule-bound starch synthase 1, chloroplastic/amyloplastic-like	0.979
XP_008392649.1	Belongs to the glycosyltransferase 1 family. Bacterial/plant glycogen synthase subfamily.	0.979
XP_008379404.1	Alpha-1,4 glucan phosphorylase L isozyme, chloroplastic/amyloplastic isoform X1	0.978
XP_008384866.1	Phosphorylase is an important allosteric enzyme in carbohydrate metabolism. Enzymes from different sources differ in their regulatory mechanisms and in their natural substrates. However, all known phosphorylases share catalytic and structural properties.	0.978
Arabidopsis
AtSBE2.1	Protein-protein network figure can be found in supplementary material as S5f
PHS2	Alpha-glucan phosphorylase 2, cytosolic; Phosphorylase is an important allosteric enzyme in carbohydrate metabolism. Enzymes from different sources differ in their regulatory mechanisms and in their natural substrates. However, all known phosphorylases share catalytic and structural properties (By similarity)	0.999
AT3G29320	Glycosyl transferase, family 35; Phosphorylase is an important allosteric enzyme in carbohydrate metabolism. Enzymes from different sources differ in their regulatory mechanisms and in their natural substrates. However, all known phosphorylases share catalytic and structural properties (By similarity). May be not required for the degradation of starch, but the phosphorolysis of starch may play an…	0.997
DPE1	4-alpha-glucanotransferase DPE1, chloroplastic/amyloplastic; Chloroplastic alpha-glucanotransferase involved in maltotriose metabolism. Probably uses maltotriose as substrate to transfer a maltosyl unit from one molecule to another, resulting in glucose and maltopentaose. The latter can then be further metabolized to maltose and maltotriose by beta-amylase. Required for normal starch degradation …	0.993
DPE2	4-alpha-glucanotransferase DPE2; Encodes a cytosolic protein with transglucosidase and amylomaltase activity. It is an essential component of the pathway from starch to sucrose and cellular metabolism in leaves at night. The protein binds to heteroglycans and utilizes glucose, mannose and xylose as acceptors. Fucose and galactose can also act as acceptors but less efficiently than the previous th…	0.991
GBSS1	Granule-bound starch synthase 1, chloroplastic/amyloplastic; Required for the synthesis of amylose. Destroyed as it is released from the starch granules during the night. The circadian expression is controlled by CCA1 and LHY transcription factors	0.989
ISA3	Isoamylase 3, chloroplastic; Encodes an isoamylase-like protein. Mutant studies show that the gene is strongly involved in starch breakdown. A GUS-protein fusion product was shown to localize to the surface of chloroplastic structures reminiscent of starch granules. In the mutants, the chloroplastic &#945;-amylase AMY3 is upregulated; Belongs to the glycosyl hydrolase 13 family	0.989
AMY3	Alpha-amylase 3, chloroplastic; Possesses endoamylolytic activity in vitro, but seems not required for breakdown of transitory starch in leaves. May be involved in the determination of the final structure of glucans by shortening long linear phospho-oligosaccharides in the chloroplast stroma. Can act on both soluble and insoluble glucan substrates to release small linear and branched malto-oligos…	0.987
ISA1	Isoamylase 1, chloroplastic; Encodes an isoamylase-type debranching enzyme. Mutations in this gene cause the loss of detectable isoamylase activity and the disruption of normal starch structure. Mutants have reduced starch content and abnormally structured amylopectins and phytoglycogens. It has been postulated that AtISA1 interacts with AtISA2 to form the Iso1 complex	0.984
AMY2	Probable alpha-amylase 2; Alpha-amylase, putative / 1,4-alpha-D-glucan glucanohydrolase, putative, strong similarity to alpha-amylase GI:7532799 from (Malus x domestica);contains Pfam profile PF00128: Alpha amylase, catalytic domain. Predicted to be secreted based on SignalP analysis	0.982
SS4	Probable starch synthase 4, chloroplastic/amyloplastic; Probably involved in the priming of starch granule formation. May play a regulatory role in the control of starch accumulation in plastids. Is necessary and sufficient to establish the correct number of starch granules observed in chloroplasts; Belongs to the glycosyltransferase 1 family. Bacterial/plant glycogen synthase subfamily	0.98
AtSBE2.2	Protein-protein network figure can be found in supplementary material as S5g
AT3G29320	Glycosyl transferase, family 35; Phosphorylase is an important allosteric enzyme in carbohydrate metabolism. Enzymes from different sources differ in their regulatory mechanisms and in their natural substrates. However, all known phosphorylases share catalytic and structural properties (By similarity). May be not required for the degradation of starch, but the phosphorolysis of starch may play an…	0.996
PHS2	Alpha-glucan phosphorylase 2, cytosolic; Phosphorylase is an important allosteric enzyme in carbohydrate metabolism. Enzymes from different sources differ in their regulatory mechanisms and in their natural substrates. However, all known phosphorylases share catalytic and structural properties (By similarity)	0.994
DPE2	4-alpha-glucanotransferase DPE2; Encodes a cytosolic protein with transglucosidase and amylomaltase activity. It is an essential component of the pathway from starch to sucrose and cellular metabolism in leaves at night. The protein binds to heteroglycans and utilizes glucose, mannose and xylose as acceptors. Fucose and galactose can also act as acceptors but less efficiently than the previous th…	0.991
GBSS1	Granule-bound starch synthase 1, chloroplastic/amyloplastic; Required for the synthesis of amylose. Destroyed as it is released from the starch granules during the night. The circadian expression is controlled by CCA1 and LHY transcription factors	0.989
DPE1	4-alpha-glucanotransferase DPE1, chloroplastic/amyloplastic; Chloroplastic alpha-glucanotransferase involved in maltotriose metabolism. Probably uses maltotriose as substrate to transfer a maltosyl unit from one molecule to another, resulting in glucose and maltopentaose. The latter can then be further metabolized to maltose and maltotriose by beta-amylase. Required for normal starch degradation …	0.989
AMY1	Alpha-amylase-like; Predicted to be secreted protein based on signalP prediction. Involved in starch mobilization. Mutants are defective in alpha-amylase activity. (Note: AMY1 has been found in the literature to be referred to as AMY3, which is not to be confused with AMY3/At1g69830)	0.985
AMY3	Alpha-amylase 3, chloroplastic; Possesses endoamylolytic activity in vitro, but seems not required for breakdown of transitory starch in leaves. May be involved in the determination of the final structure of glucans by shortening long linear phospho-oligosaccharides in the chloroplast stroma. Can act on both soluble and insoluble glucan substrates to release small linear and branched malto-oligos…	0.984
ISA1	Isoamylase 1, chloroplastic; Encodes an isoamylase-type debranching enzyme. Mutations in this gene cause the loss of detectable isoamylase activity and the disruption of normal starch structure. Mutants have reduced starch content and abnormally structured amylopectins and phytoglycogens. It has been postulated that AtISA1 interacts with AtISA2 to form the Iso1 complex	0.984
AMY2	Probable alpha-amylase 2; Alpha-amylase, putative / 1,4-alpha-D-glucan glucanohydrolase, putative, strong similarity to alpha-amylase GI:7532799 from (Malus x domestica);contains Pfam profile PF00128: Alpha amylase, catalytic domain. Predicted to be secreted based on SignalP analysis	0.98
SS1	Starch synthase 1, chloroplastic/amyloplastic; SSI is a plastidial enzyme and crucial for the synthesis of normal amylopectin in the leaves of Arabidopsis. The absence of SSI results in a deficiency in the number of shorter glucans which in turn affect the formation and connection of the amylopectin clusters in starch	0.975
AtSBE3	Protein-protein network figure can be found in supplementary material as S5h
AT3G29320	Glycosyl transferase, family 35; Phosphorylase is an important allosteric enzyme in carbohydrate metabolism. Enzymes from different sources differ in their regulatory mechanisms and in their natural substrates. However, all known phosphorylases share catalytic and structural properties (By similarity). May be not required for the degradation of starch, but the phosphorolysis of starch may play an…	0.996
PHS2	Alpha-glucan phosphorylase 2, cytosolic; Phosphorylase is an important allosteric enzyme in carbohydrate metabolism. Enzymes from different sources differ in their regulatory mechanisms and in their natural substrates. However, all known phosphorylases share catalytic and structural properties (By similarity)	0.996
DPE2	4-alpha-glucanotransferase DPE2; Encodes a cytosolic protein with transglucosidase and amylomaltase activity. It is an essential component of the pathway from starch to sucrose and cellular metabolism in leaves at night. The protein binds to heteroglycans and utilizes glucose, mannose and xylose as acceptors. Fucose and galactose can also act as acceptors but less efficiently than the previous th…	0.991
DPE1	4-alpha-glucanotransferase DPE1, chloroplastic/amyloplastic; Chloroplastic alpha-glucanotransferase involved in maltotriose metabolism. Probably uses maltotriose as substrate to transfer a maltosyl unit from one molecule to another, resulting in glucose and maltopentaose. The latter can then be further metabolized to maltose and maltotriose by beta-amylase. Required for normal starch degradation …	0.991
GBSS1	Granule-bound starch synthase 1, chloroplastic/amyloplastic; Required for the synthesis of amylose. Destroyed as it is released from the starch granules during the night. The circadian expression is controlled by CCA1 and LHY transcription factors	0.99
DBE1	Isoamylase 2, chloroplastic; Encodes a protein with strong similarity to isoamylase (EC:3.2.1.68) however lacks critical residues known to be important for activity. Appears to co localize with ISA1 in the chloroplast isoamylase complex. Mutations in this gene cause the loss of detectable isoamylase activity and the disruption of normal starch structure. It has been postulated that AtISA2 interac…	0.989
AMY2	Probable alpha-amylase 2; Alpha-amylase, putative / 1,4-alpha-D-glucan glucanohydrolase, putative, strong similarity to alpha-amylase GI:7532799 from (Malus x domestica);contains Pfam profile PF00128: Alpha amylase, catalytic domain. Predicted to be secreted based on SignalP analysis	0.984
AMY1	Alpha-amylase-like; Predicted to be secreted protein based on signalP prediction. Involved in starch mobilization. Mutants are defective in alpha-amylase activity. (Note: AMY1 has been found in the literature to be referred to as AMY3, which is not to be confused with AMY3/At1g69830)	0.978
AMY3	Alpha-amylase 3, chloroplastic; Possesses endoamylolytic activity in vitro, but seems not required for breakdown of transitory starch in leaves. May be involved in the determination of the final structure of glucans by shortening long linear phospho-oligosaccharides in the chloroplast stroma. Can act on both soluble and insoluble glucan substrates to release small linear and branched malto-oligos…	0.97
SS4	Probable starch synthase 4, chloroplastic/amyloplastic; Probably involved in the priming of starch granule formation. May play a regulatory role in the control of starch accumulation in plastids. Is necessary and sufficient to establish the correct number of starch granules observed in chloroplasts; Belongs to the glycosyltransferase 1 family. Bacterial/plant glycogen synthase subfamily	0.959
Cassava
MeSBE1	Protein-protein network figure can be found in supplementary material as S5i
cassava4.1_001086m	DPE2	0.992
WAXY	Responsible for the synthesis of amylose in reserve starch	0.991
cassava4.1_003916m	Belongs to the glycosyltransferase 1 family. Bacterial/plant glycogen synthase subfamily.	0.991
cassava4.1_008552m	DPE1	0.99
cassava4.1_001932m	ATISA1,ISA1	0.983
cassava4.1_001414m	ATISA2,BE2,DBE1,ISA2	0.979
cassava4.1_001626m	Phosphorylase is an important allosteric enzyme in carbohydrate metabolism. Enzymes from different sources differ in their regulatory mechanisms and in their natural substrates. However, all known phosphorylases share catalytic and structural properties.	0.963
cassava4.1_024481m	Phosphorylase is an important allosteric enzyme in carbohydrate metabolism. Enzymes from different sources differ in their regulatory mechanisms and in their natural substrates. However, all known phosphorylases share catalytic and structural properties.	0.959
cassava4.1_000528m	ATSS3,SS3	0.958
cassava4.1_000719m	ATSS4,SS4,SSIV	0.958
MeSBE2	Protein-protein network figure can be found in supplementary material as S5j
cassava4.1_001626m	Phosphorylase is an important allosteric enzyme in carbohydrate metabolism. Enzymes from different sources differ in their regulatory mechanisms and in their natural substrates. However, all known phosphorylases share catalytic and structural properties.	0.875
cassava4.1_001086m	DPE2	0.874
cassava4.1_024481m	Phosphorylase is an important allosteric enzyme in carbohydrate metabolism. Enzymes from different sources differ in their regulatory mechanisms and in their natural substrates. However, all known phosphorylases share catalytic and structural properties.	0.874
cassava4.1_025456m	ATPHS2,PHS2	0.874
WAXY	Responsible for the synthesis of amylose in reserve starch	0.872
cassava4.1_003916m	Belongs to the glycosyltransferase 1 family. Bacterial/plant glycogen synthase subfamily.	0.872
cassava4.1_001096m	Phosphorylase is an important allosteric enzyme in carbohydrate metabolism. Enzymes from different sources differ in their regulatory mechanisms and in their natural substrates. However, all known phosphorylases share catalytic and structural properties.	0.867
cassava4.1_002466m	Phosphorylase is an important allosteric enzyme in carbohydrate metabolism. Enzymes from different sources differ in their regulatory mechanisms and in their natural substrates. However, all known phosphorylases share catalytic and structural properties.	0.867
cassava4.1_002614m	Phosphorylase is an important allosteric enzyme in carbohydrate metabolism. Enzymes from different sources differ in their regulatory mechanisms and in their natural substrates. However, all known phosphorylases share catalytic and structural properties.	0.867
cassava4.1_004717m	Phosphorylase is an important allosteric enzyme in carbohydrate metabolism. Enzymes from different sources differ in their regulatory mechanisms and in their natural substrates. However, all known phosphorylases share catalytic and structural properties.	0.867
MeSBE3	Protein-protein network figure can be found in supplementary material as S5k
cassava4.1_001086m	DPE2	0.987
cassava4.1_008552m	DPE1	0.987
WAXY	Responsible for the synthesis of amylose in reserve starch	0.98
cassava4.1_003916m	Belongs to the glycosyltransferase 1 family. Bacterial/plant glycogen synthase subfamily.	0.98
cassava4.1_001414m	ATISA2,BE2,DBE1,ISA2	0.978
cassava4.1_001932m	ATISA1,ISA1	0.962
cassava4.1_001626m	Phosphorylase is an important allosteric enzyme in carbohydrate metabolism. Enzymes from different sources differ in their regulatory mechanisms and in their natural substrates. However, all known phosphorylases share catalytic and structural properties.	0.96
cassava4.1_001096m	Phosphorylase is an important allosteric enzyme in carbohydrate metabolism. Enzymes from different sources differ in their regulatory mechanisms and in their natural substrates. However, all known phosphorylases share catalytic and structural properties.	0.954
cassava4.1_002614m	Phosphorylase is an important allosteric enzyme in carbohydrate metabolism. Enzymes from different sources differ in their regulatory mechanisms and in their natural substrates. However, all known phosphorylases share catalytic and structural properties.	0.954
cassava4.1_024481m	Phosphorylase is an important allosteric enzyme in carbohydrate metabolism. Enzymes from different sources differ in their regulatory mechanisms and in their natural substrates. However, all known phosphorylases share catalytic and structural properties.	0.948

## Sheet: Table S3
Table S3. Starch content and respiration data in various ripening produce
Banana
Postharvest banana starch and respiration data from Purgatiio et al., 2002; Correlation was plotted in supplementary material as S6a
Starch content (mg/g FW)	200	220	250	260	260	270	260	275	275	220	220	180	120	100	60
Respiration rate (mg/kg FW.h)	25	10	45	50	25	45	50	48	140	145	150	155	200	150	160
Sunberry
Postharvest sunberry starch and respiration data from Patel et al., 2009; Correlation was plotted in supplementary material as S6b
Starch content (mg/g FW)	174.24	107.74	95.24	99.4	78.57
Respiration rate (µL·kg–1·h–1)	0.35	0.32	0.36	0.54	0.52
Durian
Ripening durian starch and respiration data from Ketsa and Daengkanit, 1998; Correlation was plotted in supplementary material as S6c
Starch content (mg/g FW)	25	12.5	10	6
Respiration rate (mg CO2/kg.h)	2	2	6	3
Banana
Postharvest banana starch and respiration data from Garcia and Lajolo, 1988; Correlation was plotted in supplementary material as S6d
Starch content (%)	4	3	3	20	25	22	27
Respiration rate (mg CO2/kg.h)	110	120	110	75	20	18	10
Ginger
Postharvest ginger starch and respiration data from Lv et al., 2021; Correlation was plotted in supplementary material as S6e
Starch content (%)	0.035	0.029	0.028	0.031	0.032
Respiration rate (µL·kg–1·h–1)	8	9	13	22	15
Apple
Postharvest apple starch and respiration data from Thammawong and Arakawa, 2007; Correlation was plotted in supplementary material as S6f
Starch content (mg/g FW)	12	11	5	1	13	4	1.5	1.5
Respiration rate (µL·kg–1·h–1)	10.5	9	5	4	6	11	13	9
